# Supplementary material for: Hepatic Insulin Resistance Model in the Male Wistar Rat Using Exogenous Insulin Glargine Administration
Source: Metabolites. 2023 Apr 18;13(4):572. doi: 10.3390/metabo13040572 (PMC10144445; doi:10.3390/metabo13040572)
Supplement: Supplementary file 1 [file metabolites-13-00572-s001.zip]

Archive with 1 entries (1 files):
- metabolites-2244987-supplementary.pdf
